# Supplementary material for: Improving biodiversity assessment via unsupervised separation of biological sounds from long-duration recordings
Source: Sci Rep. 2017 Jul 3;7:4547. doi: 10.1038/s41598-017-04790-7 (PMC5495775; doi:10.1038/s41598-017-04790-7)
Supplement: Supplementary file 2 — Dataset 1 [file 41598_2017_4790_MOESM2_ESM.zip]

Archive with 11 entries (10 files):
- PC-NMF/
- PC-NMF/basis_exchange.m
- PC-NMF/data.mat
- PC-NMF/LTSA_PCNMF.m
- PC-NMF/matrix_mean.m
- PC-NMF/matrix_standardization.m
- PC-NMF/nmfsc.m
- PC-NMF/nmfsc_clustering.m
- PC-NMF/PCNMF_test.m
- PC-NMF/projfunc.m
- PC-NMF/sequential_matrix.m
