# Supplementary material for: Improving biodiversity assessment via unsupervised separation of biological sounds from long-duration recordings
Source: Sci Rep. 2017 Jul 3;7:4547. doi: 10.1038/s41598-017-04790-7 (PMC5495775; doi:10.1038/s41598-017-04790-7)
Supplement: Supplementary file 2 — Dataset 1 [file 41598_2017_4790_MOESM2_ESM.zip › PC-NMF/matrix_mean.m]

function V=matrix_mean(V,segment_width,f_dim)
% Convert a cascading matrix back to original matrix
for run=1:abs(segment_width)
    temp(:,:,run)=V((run-1)*f_dim+1:run*f_dim,run:end-segment_width+run);
end
V=mean(temp,3);
