# Supplementary material for: Improving biodiversity assessment via unsupervised separation of biological sounds from long-duration recordings
Source: Sci Rep. 2017 Jul 3;7:4547. doi: 10.1038/s41598-017-04790-7 (PMC5495775; doi:10.1038/s41598-017-04790-7)
Supplement: Supplementary file 2 — Dataset 1 [file 41598_2017_4790_MOESM2_ESM.zip › PC-NMF/matrix_standardization.m]

function [data]=matrix_standardization(data)
% standardize the input matrix to [0 1] according to the minimum and maximum value
baseline=min(data(:));
range=max(data(:))-baseline;
data=(data-baseline)./range;
