# Supplementary material for: Improving biodiversity assessment via unsupervised separation of biological sounds from long-duration recordings
Source: Sci Rep. 2017 Jul 3;7:4547. doi: 10.1038/s41598-017-04790-7 (PMC5495775; doi:10.1038/s41598-017-04790-7)
Supplement: Supplementary file 2 — Dataset 1 [file 41598_2017_4790_MOESM2_ESM.zip › PC-NMF/sequential_matrix.m]

function output=sequential_matrix(data, segment_width)
% Cascading the input spectrogram to consider contextual information across multuple consecutive time frames
% To convert the cascading spectrogram back to original spectrogram, please use matrix_mean.m
y=size(data,1);
x=size(data,2);
if segment_width>=1
    output=zeros(y*segment_width,x+segment_width-1);
    for n=1:segment_width
        output((n-1)*y+1:n*y,n:end-segment_width+n)=data;
    end
end
